# Supplementary material for: High-Efficiency Strategy for Reducing Decomposition Potential of Lithium Formate as Cathode Prelithiation Additive for Lithium-Ion Batteries
Source: Nanomaterials (Basel). 2025 Aug 11;15(16):1225. doi: 10.3390/nano15161225 (PMC12388210; doi:10.3390/nano15161225)
Supplement: Supplementary file 1 [file nanomaterials-15-01225-s001.zip]

Archive with 1 entries (1 files):
- nanomaterials-3796278-supplementary.pdf
